# Supplementary material for: Tolerable glycometabolic stress boosts cancer cell resilience through altered N-glycosylation and Notch signaling activation
Source: Cell Death Dis. 2024 Jan 15;15(1):53. doi: 10.1038/s41419-024-06432-z (PMC10789756; doi:10.1038/s41419-024-06432-z)
Supplement: Supplementary file 2 — Supplementary Table S1 [file 41419_2024_6432_MOESM2_ESM.xlsx]

## Sheet: Supplementary Table S1
	Supplementary Table S1
	Relative amount of N-glycans in mouse mammary tumor cells					Neu			Has2+Neo			Has2ΔNeo			Average			SD			Student's t-test p-value
	Class	Color*	No	Composition	Theor. m/z	Exp 1	Exp 2	Exp 3	Exp 1	Exp 2	Exp 3	Exp 1	Exp 2	Exp 3	Neu	Has2+Neo	Has2ΔNeo	Neu	Has2+Neo	Has2ΔNeo	Has2+Neo vs Has2ΔNeo
	PM		N-1	(Hex)2 (HexNAc)2	1178.5	0.0536244	0.0845815	0.052562	0.0477374	0.05772	0.0296914	0.140445	0.0787753	0.129468	0.0635893	0.0450496	0.11623	0.0181875	0.0142063	0.0328975	0.0262809
			N-2	(Hex)2 (HexNAc)2 (Fuc)1	1324.55	0.520109	0.697694	0.364503	0.286049	0.209117	0.166585	1.43807	0.816757	1.06937	0.527435	0.220584	1.10807	0.166716	0.0605521	0.312457	0.00846284
			N-3	(Hex)3 (HexNAc)2	1340.55	0.0713368	0.0887097	0.0564278	0.118984	0.120737	0.0791713	0.223836	0.104396	0.133667	0.0721581	0.106297	0.153966	0.106297	0.0235082	0.0622535	0.282495
			N-4	(Hex)3 (HexNAc)2 (Fuc)1	1486.61	0.246777	0.313041	0.221662	0.509922	0.478038	0.312899	0.692075	0.353847	0.47777	0.260493	0.43362	0.507897	0.0472085	0.105756	0.171115	0.557251
			N-5	(Hex)4 (HexNAc)2	1502.6	0.0653996	0.101893	0.0616805	0.120091	0.0926957	0.058949	0.515509	0.269689	0.326588	0.0763242	0.0905785	0.370595	0.0222208	0.0306259	0.128683	0.0214558
	HM		N-6	(Hex)2 + (Man)3(GlcNAc)2	1664.65	0.0570219	0.0688555	0.0486802	0.0863975	0.0806541	0.04922	0.148405	0.0816764	0.100688	0.0581859	0.0720905	0.110256	0.0101379	0.0200136	0.0343778	0.171887
			N-7	(Hex)3 + (Man)3(GlcNAc)2	1826.71	0.173954	0.212878	0.15817	0.308721	0.307778	0.197963	0.744816	0.448043	0.521648	0.181667	0.271488	0.571502	0.0281576	0.0636758	0.15454	0.0359091
			N-8	(Hex)4 + (Man)3(GlcNAc)2	1988.76	0.132033	0.162012	0.124558	0.238235	0.261871	0.154512	0.499804	0.30537	0.35105	0.139535	0.218206	0.385408	0.0198218	0.0564125	0.101668	0.067429
			N-9	(Hex)5 + (Man)3(GlcNAc)2	2150.81	0.274759	0.325883	0.253505	0.386197	0.430445	0.281276	0.665634	0.42181	0.467614	0.284716	0.365973	0.518353	0.0372018	0.0766136	0.129589	0.15444
			N-10	(Hex)6 + (Man)3(GlcNAc)2	2312.86	0.329944	0.387664	0.286329	0.485275	0.5499	0.354709	0.708427	0.472193	0.498709	0.334645	0.463295	0.559776	0.0508308	0.0994348	0.129416	0.363747
			N-11	(Hex)7 + (Man)3(GlcNAc)2	2474.92	0.00128962	0.0013261	0.00113815	0.00279531	0.00365171	0.00205174	0.00235305	0.00158135	0.00142268	0.00125129	0.00283292	0.00178569	9.96647e-05	0.000800648	0.000497709	0.126683
	Hybrid		N-13	(Hex)2 (HexNAc)1 + (Man)3(GlcNAc)2	1867.73	0.00992806	0.0142627	0.00884712	0.0161738	0.018446	0.0130486	0.0166579	0.0150357	0.0115584	0.0110126	0.0158894	0.0144173	0.00286608	0.00270989	0.0026054	0.534812
			N-14	(Hex)2 (HexNAc)1 (Fuc)1 + (Man)3(GlcNAc)2	2013.79	0.0159357	0.0304215	0.0164581	0.0442915	0.0566126	0.0380977	0.0403781	0.0193952	0.0274541	0.0209384	0.046334	0.0290758	0.00821671	0.0094249	0.010585	0.102595
			N-15	(Hex)3 (HexNAc)1 + (Man)3(GlcNAc)2	2029.79	0.0158665	0.0207463	0.0165803	0.0255593	0.0508368	0.0260057	0.0245163	0.018456	0.0246036	0.017731	0.0341339	0.0225253	0.00263556	0.0144669	0.0035244	0.248247
			N-16	(Hex)3 (HexNAc)1 (Fuc)1 + (Man)3(GlcNAc)2	2175.84	0.00652226	0.0106318	0.00614956	0.0219533	0.0266088	0.015458	0.010533	0.00636779	0.00824421	0.00776788	0.02134	0.00838167	0.00248723	0.00560066	0.002086	0.0198529
			N-17	(Hex)4 (HexNAc)1 + (Man)3(GlcNAc)2	2191.84	0.00802674	0.0237547	0.0195504	0.0283151	0.0413846	0.0191573	0.0131208	0.00914707	0.0127949	0.0171106	0.029619	0.0116876	0.0081429	0.0111708	0.00220618	0.0525728
			N-18	(Hex)4 (HexNAc)1(Fuc)1 + (Man)3(GlcNAc)2	2337.9	0	0	0	0.00797417	0.0119136	0.00520219	0	0	0	0	0.00836332	0	0	0.00337258	0	0.0126944
			N-19	(Hex)4 (HexNAc)2 + (Man)3(GlcNAc)2	2394.92	0.0115295	0.0198344	0.0138489	0.0135433	0.0207678	0.0211258	0	0	0	0.0150709	0.018479	0	0.00428521	0.00427815	0	0.00170681
			N-20	(Hex)3 (HexNAc)2 (Fuc)1 + (Man)3(GlcNAc)2	2378.92	0.0147395	0.0324051	0.021963	0.0461285	0.0663854	0.0547863	0.0150568	0.0101932	0.0112699	0.0230359	0.0557667	0.0121733	0.00888152	0.010164	0.00255458	0.00196729
			N-21	(Hex)4 (HexNAc)2 (Fuc)1 + (Man)3(GlcNAc)2	2540.98	0.129875	0.231508	0.184988	0.216444	0.327683	0.36593	0.0119715	0.00823729	0.00886623	0.182123	0.303352	0.00969167	0.050877	0.0776561	0.00199926	0.00281266
			N-22	(Hex)3 (HexNAc)2 (Fuc)2 + (Man)3(GlcNAc)2	2524.98	0	0	0	0	0	0	0	0	0	0	0	0	0	0	0	ND
			N-23	(Hex)2 (HexNAc)1 (NeuAc)1[a2,3] + (Man)3(GlcNAc)2	2171.86	0	0.0127341	0.0125696	0.00693393	0	0.00848252	0.00626096	0	0	0.00843459	0.00513882	0.00208699	0.00730503	0.0045172	0	0.412588
			N-24	(Hex)2 (HexNAc)1 (NeuAc)1[a2,6] + (Man)3(GlcNAc)2	2199.9	0.0142748	0.0225169	0.0112168	0.0369789	0.0290384	0.0245739	0.0838405	0.0457337	0.0600943	0.0160028	0.0301971	0.0632228	0.00584484	0.00628311	0.0192451	0.04756
			N-25	(Hex)2 (HexNAc)1 (Fuc)1 (NeuAc)1[a2,6] + (Man)3(GlcNAc)2	2345.95	0.00368395	0	0	0.020742	0.0141106	0.0138409	0.0710926	0.0457424	0.0607895	0.00122798	0.0162312	0.0592082	0	0.00390882	0.0127489	0.00504961
			N-26	(Hex)3 (HexNAc)1 (NeuAc)1[a2,3] + (Man)3(GlcNAc)2	2333.92	0.0118778	0	0	0.00976048	0.0113142	0.0127684	0.0119168	0	0	0.00395927	0.011281	0.00397226	0	0.00150423	0	0.146666
			N-27	(Hex)3 (HexNAc)1 (NeuAc)1[a2,6] + (Man)3(GlcNAc)2	2361.95	0.0155941	0.0214396	0.0122144	0.0439844	0.0450839	0.0231639	0.190685	0.125492	0.14025	0.016416	0.0374107	0.152143	0.00466723	0.0123504	0.0341847	0.00544394
			N-28	(Hex)3 (HexNAc)1 (Fuc)1 (NeuAc)1[a2,3] + (Man)3(GlcNAc)2	2479.97	0	0	0	0	0	0	0	0	0	0	0	0	0	0	0	ND
			N-29	(Hex)3 (HexNAc)1 (Fuc)1 (NeuAc)1[a2,6] + (Man)3(GlcNAc)2	2508.01	0	0	0	0.00729189	0	0.00338943	0.0251456	0.0167432	0.0185772	0	0.00356044	0.0201553	0	0.00364895	0.00441792	0.00740487
			N-30	(Hex)4 (HexNAc)1 (NeuAc)1[a2,6] + (Man)3(GlcNAc)2	2524	0	0	0	0	0	0	0.00494647	0	0	0	0	0.00164882	0	0	0	0.373901
			N-31	(Hex)3 (HexNAc)2 (NeuAc)1[a2,6] + (Man)3(GlcNAc)2	2565.03	0.0390052	0.0986021	0.0347918	0.0737543	0.0620386	0.0784001	0.0613285	0.0484817	0.0561034	0.0574664	0.0713977	0.0553046	0.0356868	0.00843151	0.00646058	0.0585438
			N-32	(Hex)3 (HexNAc)2 (Fuc)1 (NeuAc)1[a2,3] + (Man)3(GlcNAc)2	2683.05	0	0.250079	0.194258	0.188656	0.256476	0.199008	0.0145591	0.0116875	0.0138416	0.148112	0.214713	0.0133627	0.131271	0.0365359	0.00149449	0.000674922
			N-33	(Hex)3 (HexNAc)2 (Fuc)1 (NeuAc)1[a2,6] + (Man)3(GlcNAc)2	2711.09	0.403619	0.633145	0.324005	1.01445	0.887918	0.7932	0.814124	0.614239	0.632846	0.45359	0.898524	0.68707	0.160513	0.111007	0.110425	0.0794559
			N-34	(Hex)3 (HexNAc)2 (Fuc)2 (NeuAc)1[a2,3] + (Man)3(GlcNAc)2	2829.11	0	0	0	0.00141031	0	0	0	0	0	0	0.000470102	0	0	0	0	0.373901
			N-35	(Hex)3 (HexNAc)2 (Fuc)2 (NeuAc)1[a2,6] + (Man)3(GlcNAc)2	2857.14	0	0	0	0	0.00910497	0.00960888	0	0	0	0	0.00623795	0	0	0.0054081	0	0.116405
	Complex		N-12†	(Hex)1 (HexNAc)1 (Fuc)1 + (Man)3(GlcNAc)2	1851.74	0.0541861	0.0878329	0.0479952	0.193035	0.218375	0.137892	0.217169	0.114231	0.143888	0.0633381	0.1831	0.158429	0.0214378	0.0411508	0.0529875	0.558798
			N-36	(HexNAc)1 (Fuc)1 + (Man)3(GlcNAc)2	1689.69	0.0964082	0.167217	0.103735	0.212181	0.212667	0.154048	0.432684	0.190228	0.244865	0.122453	0.192965	0.289259	0.0389388	0.0337042	0.127179	0.273689
			N-37	(HexNAc)2 (Fuc)1 + (Man)3(GlcNAc)2	1892.76	0.167796	0.236912	0.136908	0.24394	0.223849	0.197471	0.421805	0.226454	0.282351	0.180539	0.221753	0.310203	0.0512051	0.023305	0.10061	0.212112
			N-38	(Hex)1 (HexNAc)2 (Fuc)1 + (Man)3(GlcNAc)2	2054.82	0.0419062	0.076886	0.0401088	0.0744314	0.085156	0.0718244	0.0895538	0.0558629	0.0724346	0.052967	0.0771372	0.0726171	0.0207339	0.00706569	0.0168462	0.690306
			N-39	(Hex)2 (HexNAc)2 (Fuc)1 + (Man)3(GlcNAc)2	2216.87	0.0422492	0.0768874	0.044451	0.0941713	0.128064	0.116099	0.0551695	0.035783	0.037957	0.0545292	0.112778	0.0429698	0.019394	0.0171887	0.010621	0.00392042
			N-40	(Hex)1 (HexNAc)1 (NeuAc)1[a2,6] + (Man)3(GlcNAc)2	2037.84	0.0125582	0.0198814	0	0.0271632	0.0364271	0.0182424	0.0445306	0.0254005	0.0356432	0.0108132	0.0272776	0.0351915	0.0100549	0.00909289	0.00957307	0.357821
			N-41	(Hex)1 (HexNAc)2 (NeuAc)1[a2,6] + (Man)3(GlcNAc)2	2240.92	0	0	0	0.0208652	0.0225432	0.0160271	0.0187073	0.0162463	0	0	0.0198118	0.0116512	0	0.00338336	0.010165	0.2575
			N-42	(Hex)1 (HexNAc)1 (Fuc)1 (NeuAc)1[a2,6]+ (Man)3(GlcNAc)2	2183.9	0.0303095	0.0985005	0.0218611	0.0924232	0.0651303	0.0526788	0.320436	0.201463	0.270893	0.0502237	0.0700774	0.264264	0.0420218	0.0203288	0.0597632	0.00597295
			N-43	(Hex)1 (HexNAc)2 (Fuc)1 (NeuAc)1[a2,6] + (Man)3(GlcNAc)2	2386.98	0.0314425	0.0466318	0	0.0934662	0.0512222	0.053453	0.269712	0.159296	0.177552	0.0260248	0.0660471	0.202187	0.0237833	0.0237717	0.059187	0.0208911
			N-44	(Hex)2 (HexNAc)2 (NeuAc)1[a2,3] + (Man)3(GlcNAc)2	2374.94	0.0190386	0	0.0196431	0.0342307	0	0.0248884	0	0	0	0.0128939	0.0197064	0	0.0111705	0.017694	0	0.125953
			N-45	(Hex)2 (HexNAc)2 (NeuAc)1[a2,6] + (Man)3(GlcNAc)2	2402.97	0.0688562	0.103467	0.0554061	0.196698	0.200779	0.203116	0.166634	0.133575	0.0450848	0.0759099	0.200198	0.115098	0.0247949	0.00324815	0.0628458	0.0791834
			N-46	(Hex)2 (HexNAc)2 (NeuAc)2[a2,3/a2,6] + (Man)3(GlcNAc)2	2707.11	0	0	0	0	0	0	0	0	0	0	0	0	0	0	0	ND
			N-47	(Hex)2 (HexNAc)2 (NeuAc)2[a2,6/a2,6] + (Man)3(GlcNAc)2	2735.14	0.0238601	0.0283879	0.0108843	0.0439615	0.0363711	0.0265189	0.0985728	0	0	0.0210441	0.0356172	0.0328576	0.00908524	0.00874569	0	0.937831
			N-48	(Hex)2 (HexNAc)2 (Fuc)1 (NeuAc)1[a2,6] + (Man)3(GlcNAc)2	2549.03	0.0813605	0.158355	0.0747025	0.231202	0.181472	0.141795	0.466238	0.29542	0.351842	0.104806	0.184823	0.371167	0.0464943	0.0447975	0.0870333	0.0300098
			N-49	(Hex)2 (HexNAc)2 (Fuc)1 (NeuAc)2[a2,3/a2,6] + (Man)3(GlcNAc)2	2853.16	0.127841	0	0	0	0.159428	0.136125	0.325161	0	0.27339	0.0426137	0.0985176	0.199517	0	0.0861107	0.174715	0.419901
			N-50	(Hex)2 (HexNAc)2 (Fuc)1 (NeuAc)2[a2,6/a2,6] + (Man)3(GlcNAc)2	2881.2	0.0776582	0.140785	0.0412089	0.221641	0.117934	0.0500312	1.29701	1.32665	1.15834	0.0865508	0.129869	1.26067	0.0503802	0.0864253	0.0898494	9.58855e-05
			N-51	(Hex)2 (HexNAc)2 (Fuc)1 (NeuAc)1[a2,3] + (Man)3(GlcNAc)2	2521	0.0276205	0.0493237	0.0334387	0.0480456	0.0632096	0.0487672	0.0252779	0.0192064	0.0184758	0.0367943	0.0533408	0.0209867	0.011234	0.00855423	0.00373423	0.00387333
			N-52	(Hex)2 (HexNAc)2 (Fuc)1 (NeuAc)2[a2,3/a2,3] + (Man)3(GlcNAc)2	2825.13	0.046901	0.0785441	0	0.0479237	0.0568326	0.0372785	0.0110492	0.0109023	0.0114152	0.041815	0.047345	0.0111223	0.0395183	0.0097899	0.000264155	0.00304987
			N-53	(Hex)3 (HexNAc)3 (NeuAc)1[a2,3] + (Man)3(GlcNAc)2	2740.08	0	0	0	0	0	0	0	0	0	0	0	0	0	0	0	ND
			N-54	(Hex)3 (HexNAc)3 (NeuAc)3[a2,3/a2,3/a2,6] + (Man)3(GlcNAc)2	3376.37	0	0	0.0176989	0.0224018	0.0427788	0.0240352	0	0	0	0.00589963	0.0297386	0	0	0.0113227	0	0.0104241
			N-55	(Hex)3 (HexNAc)3 (NeuAc)3[a2,3/a2,6/a2,6] + (Man)3(GlcNAc)2	3404.4	0	0.0323532	0	0.0120546	0.0177097	0.0109725	0.0119494	0	0.0163216	0.0107844	0.0135789	0.00942367	0	0.00361806	0.00844885	0.477355
			N-56	(Hex)2 (HexNAc)2 (Fuc)2 (NeuAc)1[a2,6] + (Man)3(GlcNAc)2	2695.09	0	0	0	0	0	0	0	0	0	0	0	0	0	0	0	ND
			The N number of each glycoform is corresponded to that of each peak number in Figure 1A.
			*; Color table of graph legend in Figure 1C. †; N-12 was calculated as complex in this study. ND; Not determined																		p < 0.05
