# Supplementary material for: Tolerable glycometabolic stress boosts cancer cell resilience through altered N-glycosylation and Notch signaling activation
Source: Cell Death Dis. 2024 Jan 15;15(1):53. doi: 10.1038/s41419-024-06432-z (PMC10789756; doi:10.1038/s41419-024-06432-z)
Supplement: Supplementary file 3 — Supplementary Table S2 [file 41419_2024_6432_MOESM3_ESM.xlsx]

## Sheet: Supplementary Table S2
	Supplementary Table S2
	Relative amount of N-glycans in TM-treated cells					TM (0 µg/ml)			TM (0.1 µg/ml)			TM (0.2 µg/ml)			Average			SD			Student's t-test p-value
	Class	Color*	No	Composition	Theor. m/z	Exp 1	Exp 2	Exp 3	Exp 1	Exp 2	Exp 3	Exp 1	Exp 2	Exp 3	TM (0 µg/ml)	TM (0.1 µg/ml)	(TM 0.2 µg/ml)	TM (0 µg/ml)	TM (0.1 µg/ml)	(TM 0.2 µg/ml)	TM 0 vs TM 0.1
	PM		N-1	(Hex)2 (HexNAc)2	1178.5	0.068384	0.11817	0.0978666	0.545845	0.270474	0.185004	0.0830834	0.0191809	0.0686955	0.0948068	0.333774	0.0569866	0.0250336	0.188565	0.0335217	0.0951768
			N-2	(Hex)2 (HexNAc)2 (Fuc)1	1324.55	0.399939	0.456525	0.407106	2.81837	2.10698	1.52119	0.357879	0.206942	0.478585	0.42119	2.14885	0.347802	0.0308101	0.649607	0.136102	0.0100212
			N-3	(Hex)3 (HexNAc)2	1340.55	0.082921	0.0992035	0.0823479	0.324711	0.193189	0.118944	0.0403375	0.0163614	0.0416838	0.0881575	0.212281	0.0327942	0.212281	0.104204	0.0142472	0.109131
			N-4	(Hex)3 (HexNAc)2 (Fuc)1	1486.61	0.413574	0.352547	0.264656	1.22529	1.02421	0.715675	0.206387	0.166456	0.353013	0.343592	0.988392	0.241952	0.0748622	0.256688	0.0982318	0.0139532
			N-5	(Hex)4 (HexNAc)2	1502.6	0.0638329	0.0522823	0.0406444	0.203378	0.164111	0.0806988	0.0267564	0.0202154	0.0413279	0.0522532	0.149396	0.0294333	0.0115943	0.0626491	0.0108078	0.0575299
	HM		N-6	(Hex)2 + (Man)3(GlcNAc)2	1664.65	0.0813663	0.062433	0.0523117	0.110621	0.111558	0.0756422	0.0293546	0.030268	0.0523519	0.0653704	0.0992738	0.0373248	0.0147484	0.020471	0.0130218	0.0804767
			N-7	(Hex)3 + (Man)3(GlcNAc)2	1826.71	0.272975	0.233666	0.205896	0.308177	0.354821	0.231226	0.0897324	0.0935947	0.145846	0.237512	0.298074	0.109724	0.0337043	0.0624139	0.031342	0.213273
			N-8	(Hex)4 + (Man)3(GlcNAc)2	1988.76	0.179252	0.174761	0.137805	0.194518	0.244429	0.163318	0.0672343	0.0710615	0.0975209	0.16394	0.200755	0.0786056	0.0227439	0.040914	0.0164926	0.24479
			N-9	(Hex)5 + (Man)3(GlcNAc)2	2150.81	0.22869	0.263608	0.18819	0.198737	0.253242	0.185467	0.0814201	0.0857156	0.120012	0.226829	0.212482	0.0957159	0.0377438	0.0359171	0.0211503	0.658286
			N-10	(Hex)6 + (Man)3(GlcNAc)2	2312.86	0.292937	0.376797	0.24851	0.257937	0.323711	0.26017	0.154274	0.153152	0.193276	0.306081	0.280606	0.166901	0.0651459	0.0373468	0.0228486	0.588372
			N-11	(Hex)7 + (Man)3(GlcNAc)2	2474.92	0	0.00080259	0	0	0	0	0.00111796	0.00108674	0.00109974	0.00026753	0	0.00110148	0.000463375	0	1.56826e-05	0.373901
	Hybrid		N-13	(Hex)2 (HexNAc)1 + (Man)3(GlcNAc)2	1867.73	0.00303374	0	0	0	0	0	0	0	0	0.00101125	0	0	0	0	0	0.373901
			N-14	(Hex)2 (HexNAc)1 (Fuc)1 + (Man)3(GlcNAc)2	2013.79	0.0210356	0.0255804	0.0134826	0.0178396	0.0145108	0.0117594	0.012575	0.0134868	0.0130708	0.0200329	0.0147033	0.0130442	0.00611087	0.00304467	0.000456471	0.247741
			N-15	(Hex)3 (HexNAc)1 + (Man)3(GlcNAc)2	2029.79	0.00035958	0.00868177	0.00532809	0	0.00553824	0	0	0	0	0.00478982	0.00184608	0	0.00418713	0	0	0.387954
			N-16	(Hex)3 (HexNAc)1 (Fuc)1 + (Man)3(GlcNAc)2	2175.84	0.00674421	0.00912901	0.00740297	0.0114299	0.00966392	0.00765285	0	0.00501908	0	0.00775873	0.00958222	0.00167303	0.00123156	0.00188985	0	0.234054
			N-17	(Hex)4 (HexNAc)1 + (Man)3(GlcNAc)2	2191.84	0.00836623	0.0123929	0.0074587	0	0	0	0	0	0	0.00940593	0	0	0.00262625	0	0	0.00343495
			N-18	(Hex)4 (HexNAc)1(Fuc)1 + (Man)3(GlcNAc)2	2337.9	0.000666478	0.00545301	0	0	0	0.00574164	0	0	0	0.00203983	0.00191388	0	0.00297462	0	0	0.963284
			N-19	(Hex)4 (HexNAc)2 + (Man)3(GlcNAc)2	2394.92	0.006637	0.00662513	0.00479728	0	0	0	0	0	0	0.0060198	0	0	0.00105875	0	0	0.000596318
			N-20	(Hex)3 (HexNAc)2 (Fuc)1 + (Man)3(GlcNAc)2	2378.92	0.00855918	0.0156055	0.00765538	0	0	0	0	0.00646955	0	0.0106067	0	0.00215652	0.0043526	0	0	0.0134693
			N-21	(Hex)4 (HexNAc)2 (Fuc)1 + (Man)3(GlcNAc)2	2540.98	0.0693462	0.132958	0.0480036	0	0.00992936	0.0140057	0	0.011512	0.00833609	0.0834358	0.00797834	0.00661603	0.0441948	0.00720378	0.00594563	0.0432974
			N-22	(Hex)3 (HexNAc)2 (Fuc)2 + (Man)3(GlcNAc)2	2524.98	0	0	0	0	0	0	0	0	0	0	0	0	0	0	0	ND
			N-23	(Hex)2 (HexNAc)1 (NeuAc)1[a2,3] + (Man)3(GlcNAc)2	2171.86	0	0.00702547	0	0	0	0	0	0	0	0.00234182	0	0	0	0	0	0.373901
			N-24	(Hex)2 (HexNAc)1 (NeuAc)1[a2,6] + (Man)3(GlcNAc)2	2199.9	0.0208674	0.0282257	0.017761	0.0312267	0.0271246	0.0224797	0.0218811	0.0181524	0.0187035	0.0222847	0.0269437	0.019579	0.00537436	0.00437632	0.00201262	0.309009
			N-25	(Hex)2 (HexNAc)1 (Fuc)1 (NeuAc)1[a2,6] + (Man)3(GlcNAc)2	2345.95	0.00785299	0.0135011	0.00631736	0	0.0145326	0.0151845	0.00929104	0.0110915	0.0104883	0.00922381	0.0099057	0.0102903	0.00378296	0.00858478	0.000916435	0.905889
			N-26	(Hex)3 (HexNAc)1 (NeuAc)1[a2,3] + (Man)3(GlcNAc)2	2333.92	0.00665163	0.0109521	0.00718206	0	0	0.00854138	0	0	0	0.00826195	0.00284713	0	0.00234483	0	0	0.161006
			N-27	(Hex)3 (HexNAc)1 (NeuAc)1[a2,6] + (Man)3(GlcNAc)2	2361.95	0.0257641	0.0372353	0.0192906	0.0447567	0.0355515	0.0330499	0.0209696	0.023707	0.0145463	0.02743	0.037786	0.019741	0.00908762	0.00616499	0.00470234	0.177721
			N-28	(Hex)3 (HexNAc)1 (Fuc)1 (NeuAc)1[a2,3] + (Man)3(GlcNAc)2	2479.97	0	0	0	0	0	0	0	0	0	0	0	0	0	0	0	ND
			N-29	(Hex)3 (HexNAc)1 (Fuc)1 (NeuAc)1[a2,6] + (Man)3(GlcNAc)2	2508.01	0	0	0	0	0	0.00703696	0	0	0	0	0.00234565	0	0	0	0	0.373901
			N-30	(Hex)4 (HexNAc)1 (NeuAc)1[a2,6] + (Man)3(GlcNAc)2	2524	0	0	0	0	0	0	0	0	0	0	0	0	0	0	0	ND
			N-31	(Hex)3 (HexNAc)2 (NeuAc)1[a2,6] + (Man)3(GlcNAc)2	2565.03	0.0467243	0.0789867	0.0378836	0.0422231	0.0291716	0.0241139	0.0265682	0.0316876	0.0176299	0.0545315	0.0318362	0.0252952	0.0216352	0.009344	0.00711478	0.17064
			N-32	(Hex)3 (HexNAc)2 (Fuc)1 (NeuAc)1[a2,3] + (Man)3(GlcNAc)2	2683.05	0.0462572	0.105653	0.0375807	0.0164262	0.00620984	0.0154568	0	0.0112194	0	0.0631637	0.0126976	0.00373981	0.0370518	0.00563946	0	0.0800535
			N-33	(Hex)3 (HexNAc)2 (Fuc)1 (NeuAc)1[a2,6] + (Man)3(GlcNAc)2	2711.09	0.522627	1.01022	0.424583	0.277688	0.189091	0.285346	0.169004	0.309189	0.142014	0.652476	0.250709	0.206736	0.313668	0.0534992	0.0897476	0.094012
			N-34	(Hex)3 (HexNAc)2 (Fuc)2 (NeuAc)1[a2,3] + (Man)3(GlcNAc)2	2829.11	0	0	0	0	0	0.00776493	0	0	0	0	0.00258831	0	0	0	0	0.373901
			N-35	(Hex)3 (HexNAc)2 (Fuc)2 (NeuAc)1[a2,6] + (Man)3(GlcNAc)2	2857.14	0.0114199	0.0242796	0.00985793	0.064974	0.0513586	0.0715781	0.0254216	0.0476857	0.021757	0.0151858	0.0626369	0.0316214	0.0079141	0.0103103	0.0140322	0.00320051
	Complex		N-12†	(Hex)1 (HexNAc)1 (Fuc)1 + (Man)3(GlcNAc)2	1851.74	0.063245	0.0687515	0.0301055	0.0674813	0.0738332	0.0429497	0	0.0281482	0.0319403	0.054034	0.0614214	0.0200295	0.0209048	0.0163092	0.0174494	0.654611
			N-36	(HexNAc)1 (Fuc)1 + (Man)3(GlcNAc)2	1689.69	0.0618655	0	0.0354114	0.0879121	0.0636786	0.045755	0.0258517	0.0343289	0.0331253	0.0324257	0.0657819	0.031102	0.0310407	0.0211571	0.00458649	0.198875
			N-37	(HexNAc)2 (Fuc)1 + (Man)3(GlcNAc)2	1892.76	0.0804524	0.0822622	0.0418257	0.130405	0.146421	0.0912313	0.0617105	0.10808	0.0945416	0.0681801	0.122685	0.0881109	0.0228415	0.0283928	0.0238445	0.0606382
			N-38	(Hex)1 (HexNAc)2 (Fuc)1 + (Man)3(GlcNAc)2	2054.82	0.0261367	0.0376733	0.017672	0.0496854	0.0534963	0.0281499	0.034096	0.0542807	0.0421257	0.0271607	0.0437772	0.0435008	0.0100399	0.0136671	0.0101624	0.16491
			N-39	(Hex)2 (HexNAc)2 (Fuc)1 + (Man)3(GlcNAc)2	2216.87	0.0234446	0.0365817	0.0212609	0	0.0297695	0.0180397	0	0.0241318	0.021577	0.0270957	0.0159364	0.0152363	0.00828737	0.0149958	0.0132567	0.322353
			N-40	(Hex)1 (HexNAc)1 (NeuAc)1[a2,6] + (Man)3(GlcNAc)2	2037.84	0.0278547	0.0387122	0.0211698	0	0.0331345	0.018974	0.0309436	0.0330647	0.0313074	0.0292456	0.0173695	0.0317719	0.0088535	0.0166254	0.00113427	0.336171
			N-41	(Hex)1 (HexNAc)2 (NeuAc)1[a2,6] + (Man)3(GlcNAc)2	2240.92	0	0.0217177	0	0	0	0	0	0	0	0.00723923	0	0	0.0125387	0	0	0.373901
			N-42	(Hex)1 (HexNAc)1 (Fuc)1 (NeuAc)1[a2,6]+ (Man)3(GlcNAc)2	2183.9	0.0710784	0.0780359	0.0453432	0.216524	0.183624	0.163803	0.110893	0.207258	0.141439	0.0648192	0.187984	0.153197	0.0172217	0.0266293	0.0492467	0.00254383
			N-43	(Hex)1 (HexNAc)2 (Fuc)1 (NeuAc)1[a2,6] + (Man)3(GlcNAc)2	2386.98	0.0213534	0.0401673	0	0.0411961	0.0283554	0.0298278	0	0.032928	0.0274043	0.0205069	0.0331264	0.0201108	0.020097	0.0070272	0.0176341	0.362609
			N-44	(Hex)2 (HexNAc)2 (NeuAc)1[a2,3] + (Man)3(GlcNAc)2	2374.94	0	0.0214256	0	0	0	0	0	0	0	0.00714187	0	0	0	0	0	0.373901
			N-45	(Hex)2 (HexNAc)2 (NeuAc)1[a2,6] + (Man)3(GlcNAc)2	2402.97	0.0747467	0.119747	0.0591367	0.0514155	0.0535379	0.041675	0.0490151	0.0708626	0.0489669	0.0845435	0.0488761	0.0562816	0.0314705	0.00632598	0.0126276	0.126608
			N-46	(Hex)2 (HexNAc)2 (NeuAc)2[a2,3/a2,6] + (Man)3(GlcNAc)2	2707.11	0	0	0	0	0	0	0.0742432	0	0	0	0	0.0247477	0	0	0	ND
			N-47	(Hex)2 (HexNAc)2 (NeuAc)2[a2,6/a2,6] + (Man)3(GlcNAc)2	2735.14	0.0502373	0.0978251	0.0338574	0	0.0402539	0.0348843	0	0.0567565	0.035222	0.0606399	0.0250461	0.0306595	0.0332284	0.0218561	0.028652	0.196053
			N-48	(Hex)2 (HexNAc)2 (Fuc)1 (NeuAc)1[a2,6] + (Man)3(GlcNAc)2	2549.03	0.082117	0.139264	0.0630173	0.117564	0.101589	0.0950338	0.0599348	0.0817362	0.0519881	0.0947996	0.104729	0.0645531	0.0396742	0.0115889	0.0154024	0.698694
			N-49	(Hex)2 (HexNAc)2 (Fuc)1 (NeuAc)2[a2,3/a2,6] + (Man)3(GlcNAc)2	2853.16	0.125595	0.366606	0.121995	0.258912	0.163203	0.14176	0.0493118	0.249533	0.0667605	0.204732	0.187959	0.121869	0.140199	0.062376	0.110905	0.859052
			N-50	(Hex)2 (HexNAc)2 (Fuc)1 (NeuAc)2[a2,6/a2,6] + (Man)3(GlcNAc)2	2881.2	0.148834	0.292747	0.0913066	0.294331	0.225799	0.305593	0.36426	0.583011	0.272719	0.177629	0.275241	0.406664	0.103761	0.0431867	0.159433	0.206945
			N-51	(Hex)2 (HexNAc)2 (Fuc)1 (NeuAc)1[a2,3] + (Man)3(GlcNAc)2	2521	0	0.0262226	0	0	0	0	0	0	0	0.00874086	0	0	0	0	0	0.373901
			N-52	(Hex)2 (HexNAc)2 (Fuc)1 (NeuAc)2[a2,3/a2,3] + (Man)3(GlcNAc)2	2825.13	0	0.0384698	0	0	0	0	0	0	0	0.0128233	0	0	0	0	0	0.373901
			N-53	(Hex)3 (HexNAc)3 (NeuAc)1[a2,3] + (Man)3(GlcNAc)2	2740.08	0	0.0184096	0	0	0	0	0	0	0	0.00613652	0	0	0	0	0	0.373901
			N-54	(Hex)3 (HexNAc)3 (NeuAc)3[a2,3/a2,3/a2,6] + (Man)3(GlcNAc)2	3376.37	0	0	0.0201314	0	0	0	0	0.0733409	0.0395524	0.00671047	0	0.0376311	0	0	0.0367082	0.373901
			N-55	(Hex)3 (HexNAc)3 (NeuAc)3[a2,3/a2,6/a2,6] + (Man)3(GlcNAc)2	3404.4	0	0.0161876	0	0	0	0	0	0	0	0.00539588	0	0	0	0	0	0.373901
			N-56	(Hex)2 (HexNAc)2 (Fuc)2 (NeuAc)1[a2,6] + (Man)3(GlcNAc)2	2695.09	0	0	0	0	0.0379495	0.0346698	0	0.03025	0	0	0.0242064	0.0100833	0	0.0210274	0	0.116927
			*; Color table of graph legend in Figure 3C. †; N-12 was calculated as complex in this study. ND; Not determined																		p < 0.05
