# Supplementary material for: Tolerable glycometabolic stress boosts cancer cell resilience through altered N-glycosylation and Notch signaling activation
Source: Cell Death Dis. 2024 Jan 15;15(1):53. doi: 10.1038/s41419-024-06432-z (PMC10789756; doi:10.1038/s41419-024-06432-z)
Supplement: Supplementary file 4 — Supplementary Table S3 [file 41419_2024_6432_MOESM4_ESM.xlsx]

## Sheet: Supplementary Table S3
	Supplementary Table S3
	Relative amount of N-glycans in 2-DG-treated cells					2-DG (0 mM )			2-DG (0.1 mM )			Average		SD		Student's t-test p-value
	Class	Color*	No	Composition	Theor. m/z	Exp 1	Exp 2	Exp 3	Exp 1	Exp 2	Exp 3	2-DG (0 mM)	2-DG (0.1 mM)	2-DG (0 mM)	2-DG (0.1 mM)	2-DG 0 vs 2-DG 0.1
	PM		N-1	(Hex)2 (HexNAc)2	1178.5	0.068384	0.11817	0.0978666	0.248679	0.293071	0.270726	0.0948068	0.270825	0.0250336	0.0221961	0.000804482
			N-2	(Hex)2 (HexNAc)2 (Fuc)1	1324.55	0.399939	0.456525	0.407106	1.88344	2.60949	1.86941	0.42119	2.12078	0.0308101	0.423296	0.00226877
			N-3	(Hex)3 (HexNAc)2	1340.55	0.082921	0.0992035	0.0823479	0.155076	0.146888	0.137836	0.0881575	0.1466	0.00957048	0.00862381	0.00141752
			N-4	(Hex)3 (HexNAc)2 (Fuc)1	1486.61	0.413574	0.352547	0.264656	0.828945	1.04567	0.783769	0.343592	0.886128	0.0748622	0.140003	0.00408074
			N-5	(Hex)4 (HexNAc)2	1502.6	0.0638329	0.0522823	0.0406444	0.142322	0.127651	0.105301	0.0522532	0.125091	0.0115943	0.0186426	0.00454536
	HM		N-6	(Hex)2 + (Man)3(GlcNAc)2	1664.65	0.0813663	0.062433	0.0523117	0.0807856	0.0821208	0.0713109	0.0653704	0.0780724	0.0147484	0.00589358	0.238224
			N-7	(Hex)3 + (Man)3(GlcNAc)2	1826.71	0.272975	0.233666	0.205896	0.197869	0.220365	0.206945	0.237512	0.208393	0.0337043	0.011318	0.229012
			N-8	(Hex)4 + (Man)3(GlcNAc)2	1988.76	0.179252	0.174761	0.137805	0.125563	0.148055	0.155704	0.16394	0.143107	0.0227439	0.0156675	0.261446
			N-9	(Hex)5 + (Man)3(GlcNAc)2	2150.81	0.22869	0.263608	0.18819	0.122013	0.151049	0.156849	0.226829	0.143304	0.0377438	0.018665	0.026395
			N-10	(Hex)6 + (Man)3(GlcNAc)2	2312.86	0.292937	0.376797	0.24851	0.171752	0.235586	0.243229	0.306081	0.216856	0.0651459	0.0392473	0.111958
			N-11	(Hex)7 + (Man)3(GlcNAc)2	2474.92	0	0.00080259	0	0	0	0	0.00026753	0	0	0	0.373901
	Hybrid		N-13	(Hex)2 (HexNAc)1 + (Man)3(GlcNAc)2	1867.73	0.00303374	0	0	0	0	0	0.00101125	0	0	0	0.373901
			N-14	(Hex)2 (HexNAc)1 (Fuc)1 + (Man)3(GlcNAc)2	2013.79	0.0210356	0.0255804	0.0134826	0.0161334	0.0282309	0.013309	0.0200329	0.0192244	0.00611087	0.00792663	0.895496
			N-15	(Hex)3 (HexNAc)1 + (Man)3(GlcNAc)2	2029.79	0.00035958	0.00868177	0.00532809	0	0.00502882	0	0.00478982	0.00167627	0.00418713	0	0.349556
			N-16	(Hex)3 (HexNAc)1 (Fuc)1 + (Man)3(GlcNAc)2	2175.84	0.00674421	0.00912901	0.00740297	0.0182209	0.0190607	0.0152581	0.00775873	0.0175132	0.00123156	0.0019976	0.00197263
			N-17	(Hex)4 (HexNAc)1 + (Man)3(GlcNAc)2	2191.84	0.00836623	0.0123929	0.0074587	0	0	0	0.00940593	0	0.00262625	0	0.00343495
			N-18	(Hex)4 (HexNAc)1(Fuc)1 + (Man)3(GlcNAc)2	2337.9	0.000666478	0.00545301	0	0	0.00892471	0.00853658	0.00203983	0.00582043	0.00297462	0.00504438	0.326109
			N-19	(Hex)4 (HexNAc)2 + (Man)3(GlcNAc)2	2394.92	0.006637	0.00662513	0.00479728	0	0	0	0.0060198	0	0.00105875	0	0.000596318
			N-20	(Hex)3 (HexNAc)2 (Fuc)1 + (Man)3(GlcNAc)2	2378.92	0.00855918	0.0156055	0.00765538	0	0	0	0.0106067	0	0.0043526	0	0.0134693
			N-21	(Hex)4 (HexNAc)2 (Fuc)1 + (Man)3(GlcNAc)2	2540.98	0.0693462	0.132958	0.0480036	0	0	0	0.0834358	0	0.0441948	0	0.0307905
			N-22	(Hex)3 (HexNAc)2 (Fuc)2 + (Man)3(GlcNAc)2	2524.98	0	0	0	0.0109916	0.0095459	0	0	0.00684584	0	0.00597258	0.118084
			N-23	(Hex)2 (HexNAc)1 (NeuAc)1[a2,3] + (Man)3(GlcNAc)2	2171.86	0	0.00702547	0	0	0	0	0.00234182	0	0	0	0.373901
			N-24	(Hex)2 (HexNAc)1 (NeuAc)1[a2,6] + (Man)3(GlcNAc)2	2199.9	0.0208674	0.0282257	0.017761	0.0325414	0.0438567	0.0246164	0.0222847	0.0336715	0.00537436	0.0096698	0.149204
			N-25	(Hex)2 (HexNAc)1 (Fuc)1 (NeuAc)1[a2,6] + (Man)3(GlcNAc)2	2345.95	0.00785299	0.0135011	0.00631736	0.136775	0.223671	0.111654	0.00922381	0.157367	0.00378296	0.0587788	0.0120967
			N-26	(Hex)3 (HexNAc)1 (NeuAc)1[a2,3] + (Man)3(GlcNAc)2	2333.92	0.00665163	0.0109521	0.00718206	0.0175293	0.0151345	0.00584567	0.00826195	0.0128365	0.00234483	0.00617149	0.296298
			N-27	(Hex)3 (HexNAc)1 (NeuAc)1[a2,6] + (Man)3(GlcNAc)2	2361.95	0.0257641	0.0372353	0.0192906	0.108773	0.116446	0.0604391	0.02743	0.0952193	0.00908762	0.0303638	0.0207525
			N-28	(Hex)3 (HexNAc)1 (Fuc)1 (NeuAc)1[a2,3] + (Man)3(GlcNAc)2	2479.97	0	0	0	0	0.011129	0	0	0.00370967	0	0	0.373901
			N-29	(Hex)3 (HexNAc)1 (Fuc)1 (NeuAc)1[a2,6] + (Man)3(GlcNAc)2	2508.01	0	0	0	0.0513454	0.011149	0.034958	0	0.0324841	0	0.0202121	0.049631
			N-30	(Hex)4 (HexNAc)1 (NeuAc)1[a2,6] + (Man)3(GlcNAc)2	2524	0	0	0	0.0109916	0	0	0	0.00366388	0	0	0.373901
			N-31	(Hex)3 (HexNAc)2 (NeuAc)1[a2,6] + (Man)3(GlcNAc)2	2565.03	0.0467243	0.0789867	0.0378836	0.021067	0.0340637	0.0154768	0.0545315	0.0235359	0.0216352	0.00953618	0.085667
			N-32	(Hex)3 (HexNAc)2 (Fuc)1 (NeuAc)1[a2,3] + (Man)3(GlcNAc)2	2683.05	0.0462572	0.105653	0.0375807	0	0.00387035	0.00751284	0.0631637	0.0037944	0.0370518	0.00375699	0.0507891
			N-33	(Hex)3 (HexNAc)2 (Fuc)1 (NeuAc)1[a2,6] + (Man)3(GlcNAc)2	2711.09	0.522627	1.01022	0.424583	0.119456	0.242653	0.11709	0.652476	0.159733	0.313668	0.0718209	0.0568481
			N-34	(Hex)3 (HexNAc)2 (Fuc)2 (NeuAc)1[a2,3] + (Man)3(GlcNAc)2	2829.11	0	0	0	0.00864973	0.0127665	0.00678793	0	0.0094014	0	0.00305937	0.00599516
			N-35	(Hex)3 (HexNAc)2 (Fuc)2 (NeuAc)1[a2,6] + (Man)3(GlcNAc)2	2857.14	0.0114199	0.0242796	0.00985793	0.111328	0.19196	0.0879883	0.0151858	0.130425	0.0079141	0.0545536	0.0223394
			N-57‡	(Hex)2 (HexNAc)1 (Fuc)2 + (Man)3(GlcNAc)2	2159.85	0	0	0	0.024067	0.0310608	0.0197223	0	0.02495	0	0.00572057	0.00164542
			N-58‡	(Hex)3 (HexNAc)1 (Fuc)2 + (Man)3(GlcNAc)2	2321.9	0	0	0	0.0131644	0.0141506	0.0113675	0	0.0128942	0	0.0014111	9.313e-05
			N-59‡	(Hex)2 (HexNAc)1 (Fuc)2 (NeuAc)1[a2,3] + (Man)3(GlcNAc)2	2463.98	0	0	0	0.016497	0.0238381	0.0127261	0	0.0176871	0	0.00565081	0.00561209
			N-60‡	(Hex)3 (HexNAc)2 (NeuAc)2[a2,3/a2,3] + (Man)3(GlcNAc)2	2841.13	0	0	0	0	0.0101833	0	0	0.00339444	0	0	0.373901
			N-61‡	(Hex)2 (HexNAc)1 (Fuc)2 (NeuAc)1[a2,6] + (Man)3(GlcNAc)2	2492.01	0	0	0	0.163728	0.252174	0.133221	0	0.183041	0	0.0617834	0.00683183
	Complex		N-12†	(Hex)1 (HexNAc)1 (Fuc)1 + (Man)3(GlcNAc)2	1851.74	0.063245	0.0687515	0.0301055	0.0907311	0.127373	0.0496344	0.054034	0.0892461	0.0209048	0.0388905	0.239329
			N-36	(HexNAc)1 (Fuc)1 + (Man)3(GlcNAc)2	1689.69	0.0618655	0	0.0354114	0.0527813	0.0773653	0.0331098	0.0324257	0.0544188	0.0310407	0.0221731	0.374503
			N-37	(HexNAc)2 (Fuc)1 + (Man)3(GlcNAc)2	1892.76	0.0804524	0.0822622	0.0418257	0.087016	0.113004	0.0488074	0.0681801	0.0829423	0.0228415	0.0322914	0.553214
			N-38	(Hex)1 (HexNAc)2 (Fuc)1 + (Man)3(GlcNAc)2	2054.82	0.0261367	0.0376733	0.017672	0.0384922	0.0545951	0.027918	0.0271607	0.0403351	0.0100399	0.0134337	0.245257
			N-39	(Hex)2 (HexNAc)2 (Fuc)1 + (Man)3(GlcNAc)2	2216.87	0.0234446	0.0365817	0.0212609	0	0.0355193	0	0.0270957	0.0118398	0.00828737	0	0.29821
			N-40	(Hex)1 (HexNAc)1 (NeuAc)1[a2,6] + (Man)3(GlcNAc)2	2037.84	0.0278547	0.0387122	0.0211698	0.0530699	0.036918	0.0245787	0.0292456	0.0381889	0.0088535	0.014288	0.40891
			N-41	(Hex)1 (HexNAc)2 (NeuAc)1[a2,6] + (Man)3(GlcNAc)2	2240.92	0	0.0217177	0	0	0	0	0.00723923	0	0	0	0.373901
			N-42	(Hex)1 (HexNAc)1 (Fuc)1 (NeuAc)1[a2,6]+ (Man)3(GlcNAc)2	2183.9	0.0710784	0.0780359	0.0453432	0.254903	0.419723	0.171368	0.0648192	0.281998	0.0172217	0.126375	0.0419978
			N-43	(Hex)1 (HexNAc)2 (Fuc)1 (NeuAc)1[a2,6] + (Man)3(GlcNAc)2	2386.98	0.0213534	0.0401673	0	0.0382787	0.0546895	0	0.0205069	0.0309894	0.020097	0.028064	0.626703
			N-44	(Hex)2 (HexNAc)2 (NeuAc)1[a2,3] + (Man)3(GlcNAc)2	2374.94	0	0.0214256	0	0	0	0	0.00714187	0	0	0	0.373901
			N-45	(Hex)2 (HexNAc)2 (NeuAc)1[a2,6] + (Man)3(GlcNAc)2	2402.97	0.0747467	0.119747	0.0591367	0.0671795	0.0742441	0.039931	0.0845435	0.0604516	0.0314705	0.0181189	0.314548
			N-46	(Hex)2 (HexNAc)2 (NeuAc)2[a2,3/a2,6] + (Man)3(GlcNAc)2	2707.11	0	0	0	0	0	0	0	0	0	0	ND
			N-47	(Hex)2 (HexNAc)2 (NeuAc)2[a2,6/a2,6] + (Man)3(GlcNAc)2	2735.14	0.0502373	0.0978251	0.0338574	0.0709823	0.0796635	0.0470291	0.0606399	0.0658916	0.0332284	0.0169023	0.819238
			N-48	(Hex)2 (HexNAc)2 (Fuc)1 (NeuAc)1[a2,6] + (Man)3(GlcNAc)2	2549.03	0.082117	0.139264	0.0630173	0.12877	0.203631	0.101486	0.0947996	0.144629	0.0396742	0.0528868	0.261771
			N-49	(Hex)2 (HexNAc)2 (Fuc)1 (NeuAc)2[a2,3/a2,6] + (Man)3(GlcNAc)2	2853.16	0.125595	0.366606	0.121995	0.15407	0.392899	0.126874	0.204732	0.224614	0.140199	0.146372	0.873332
			N-50	(Hex)2 (HexNAc)2 (Fuc)1 (NeuAc)2[a2,6/a2,6] + (Man)3(GlcNAc)2	2881.2	0.148834	0.292747	0.0913066	0.518049	0.728283	0.289011	0.177629	0.511781	0.103761	0.219703	0.0758222
			N-51	(Hex)2 (HexNAc)2 (Fuc)1 (NeuAc)1[a2,3] + (Man)3(GlcNAc)2	2521	0	0.0262226	0	0	0	0	0.00874086	0	0	0	0.373901
			N-52	(Hex)2 (HexNAc)2 (Fuc)1 (NeuAc)2[a2,3/a2,3] + (Man)3(GlcNAc)2	2825.13	0	0.0384698	0	0	0	0	0.0128233	0	0	0	0.373901
			N-53	(Hex)3 (HexNAc)3 (NeuAc)1[a2,3] + (Man)3(GlcNAc)2	2740.08	0	0.0184096	0	0	0	0	0.00613652	0	0	0	0.373901
			N-54	(Hex)3 (HexNAc)3 (NeuAc)3[a2,3/a2,3/a2,6] + (Man)3(GlcNAc)2	3376.37	0	0	0.0201314	0	0	0	0.00671047	0	0	0	0.373901
			N-55	(Hex)3 (HexNAc)3 (NeuAc)3[a2,3/a2,6/a2,6] + (Man)3(GlcNAc)2	3404.4	0	0.0161876	0	0	0	0	0.00539588	0	0	0	0.373901
			N-56	(Hex)2 (HexNAc)2 (Fuc)2 (NeuAc)1[a2,6] + (Man)3(GlcNAc)2	2695.09	0	0	0	0.117139	0.170078	0.0974416	0	0.128219	0	0.0375645	0.00409823
		*; Color table of graph legend in Supplementary Figure S1C. †; N-12 was calculated as complex in this study. ‡: These structures were only observed in 2-DG treated samples. ND; Not determined														p < 0.05
