# Supplementary material for: Tolerable glycometabolic stress boosts cancer cell resilience through altered N-glycosylation and Notch signaling activation
Source: Cell Death Dis. 2024 Jan 15;15(1):53. doi: 10.1038/s41419-024-06432-z (PMC10789756; doi:10.1038/s41419-024-06432-z)
Supplement: Supplementary file 5 — Supplementary Table S4 [file 41419_2024_6432_MOESM5_ESM.xlsx]

## Sheet: Supplementary Table S4
	Supplementary Table S4
	Relative amount of N-glycans in GlcN- and Man-treated cells					Control			GlcN			Man			GlcN+Man			Average				SD				Student's t-test p-value		Dunnett's test p-value
	Class	Color*	No	Composition	Theor. m/z	Exp 1	Exp 2	Exp 3	Exp 1	Exp 2	Exp 3	Exp 1	Exp 2	Exp 3	Exp 1	Exp 2	Exp 3	Control	GlcN	Man	GlcN+Man	Control	GlcN	Man	GlcN+Man	Control vs GlcN	Control vs GlcN+Man	Control vs GlcN	Control vs Man	Control vs GlcN+Man
	PM		N-1	(Hex)2 (HexNAc)2	1178.5	0.0361132	0.0495983	0.0534209	0.0169022	0.0192257	0.0112367	0.0318356	0.0119593	0.034773	0.0257786	0.0347356	0	0.0463775	0.0157882	0.0261893	0.0201714	0.00909228	0.00410935	0.0124108	0.0180339	0.00604614	0.0878923	0.0353699	0.168823	0.0684372
			N-2	(Hex)2 (HexNAc)2 (Fuc)1	1324.55	0.600513	0.860471	0.586217	0.199375	0.327175	0.121436	0.549376	0.122613	0.426344	0.430913	0.38711	0.0447013	0.682401	0.215996	0.366111	0.287575	0.154379	0.103871	0.219664	0.211472	0.0122379	0.0593031	0.0312832	0.143172	0.0645538
			N-3	(Hex)3 (HexNAc)2	1340.55	0.0310947	0.0394714	0.0335843	0.0110157	0.0171702	0.0147197	0.0304271	0.0123407	0.0178749	0.0245242	0.0329935	0.00537684	0.0347168	0.0143019	0.0202143	0.0209649	0.00430161	0.00309846	0.00926735	0.0141482	0.00262562	0.182526	0.0545176	0.181748	0.210704
			N-4	(Hex)3 (HexNAc)2 (Fuc)1	1486.61	0.196534	0.278538	0.155922	0.0607013	0.124876	0.0574702	0.238353	0.056719	0.118499	0.208528	0.156134	0.0303704	0.210332	0.0810159	0.137857	0.131677	0.0624613	0.0380185	0.0923512	0.0915622	0.0375441	0.286388	0.153056	0.527564	0.469497
			N-5	(Hex)4 (HexNAc)2	1502.6	0.0238307	0.0299435	0.0247465	0.00943249	0.0185894	0.0162874	0.0252541	0.0128804	0.0123684	0.0214748	0.0247984	0.00734922	0.0261736	0.0147698	0.0168343	0.0178741	0.00329685	0.00476337	0.00729628	0.0092651	0.0270369	0.217622	0.152419	0.263157	0.341273
	HM		N-6	(Hex)2 + (Man)3(GlcNAc)2	1664.65	0.0121423	0.0139501	0.0142811	0.00646035	0.0166038	0.0145688	0.0167747	0.012413	0.00558388	0.0105766	0.0153168	0.00695637	0.0134578	0.0125443	0.0115905	0.0109499	0.00115129	0.00536623	0.00564057	0.00419272	0.787442	0.374302	0.988384	0.917618	0.832368
			N-7	(Hex)3 + (Man)3(GlcNAc)2	1826.71	0.170896	0.238207	0.195615	0.112892	0.211598	0.18581	0.30005	0.231032	0.147415	0.194735	0.2538	0.131601	0.201573	0.1701	0.226166	0.193379	0.0340484	0.0511937	0.0764337	0.0611105	0.425371	0.849135	0.844237	0.914193	0.996021
			N-8	(Hex)4 + (Man)3(GlcNAc)2	1988.76	0.142736	0.196672	0.156749	0.0957444	0.182317	0.166779	0.267721	0.181343	0.125392	0.168044	0.204129	0.110651	0.165386	0.14828	0.191485	0.160941	0.027986	0.0461557	0.0717046	0.0471419	0.612277	0.895115	0.953178	0.863309	0.999041
			N-9	(Hex)5 + (Man)3(GlcNAc)2	2150.81	0.209001	0.295609	0.22115	0.155255	0.270883	0.254304	0.467681	0.288526	0.256683	0.268577	0.311608	0.16874	0.24192	0.226814	0.33763	0.249642	0.0468915	0.0625242	0.113747	0.0732918	0.754613	0.885279	0.990173	0.362674	0.998632
			N-10	(Hex)6 + (Man)3(GlcNAc)2	2312.86	0.321973	0.45614	0.35279	0.216822	0.362798	0.369899	0.804216	0.478637	0.500431	0.436951	0.508768	0.284241	0.376968	0.316506	0.594428	0.409987	0.0702749	0.086402	0.182008	0.114666	0.400308	0.692537	0.872985	0.137025	0.9739
			N-11	(Hex)7 + (Man)3(GlcNAc)2	2474.92	0.000535095	0.000820083	0.000733088	0.000654888	0.00117808	0.00139087	0.00143377	0.00080577	0	0.000949343	0	0.000918375	0.000696089	0	0.000746514	0.000622573	0.000146052	0.000378744	0.00071872	0.000539386	0.181587	0.830924	0.681276	0.998485	0.995388
	Hybrid		N-13	(Hex)2 (HexNAc)1 + (Man)3(GlcNAc)2	1867.73	0	0	0	0	0	0	0	0	0	0	0	0	0	0	0	0	0	0	0	0	ND	ND	ND	ND	ND
			N-14	(Hex)2 (HexNAc)1 (Fuc)1 + (Man)3(GlcNAc)2	2013.79	0.00962678	0	0.0185086	0.00710576	0.0134474	0.0328429	0.016615	0.0174675	0	0.0104054	0	0.017437	0.00937844	0.0177987	0.0113608	0.00928079	0.00925678	0.013409	0.00984797	0.00877273	0.421337	0.990054	0.653887	0.990779	0.999999
			N-15	(Hex)3 (HexNAc)1 + (Man)3(GlcNAc)2	2029.79	0.00540656	0	0	0	0.00772833	0	0	0	0	0	0	0	0.00180219	0.00257611	0	0	0	0	0	0	0.81767	0.373901	0.970688	0.761649	0.761649
			N-16	(Hex)3 (HexNAc)1 (Fuc)1 + (Man)3(GlcNAc)2	2175.84	0	0	0	0	0.00933482	0.0163064	0	0	0	0	0	0	0	0.00854708	0	0	0	0.0081817	0	0	0.144648	ND	0.0805058	1	1
			N-17	(Hex)4 (HexNAc)1 + (Man)3(GlcNAc)2	2191.84	0.0081951	0.0111149	0.0112722	0	0.0126527	0.0177866	0.0152577	0	0	0.00953772	0	0.00912529	0.0101941	0.0101464	0.00508589	0.006221	0.00173295	0.00915434	0	0.00539149	0.993357	0.291129	1	0.706818	0.826416
			N-18	(Hex)4 (HexNAc)1(Fuc)1 + (Man)3(GlcNAc)2	2337.9	0	0	0	0	0	0	0	0	0	0	0	0	0	0	0	0	0	0	0	0	ND	ND	ND	ND	ND
			N-19	(Hex)4 (HexNAc)2 + (Man)3(GlcNAc)2	2394.92	0	0	0	0	0	0	0	0	0	0	0	0	0	0	0	0	0	0	0	0	ND	ND	ND	ND	ND
			N-20	(Hex)3 (HexNAc)2 (Fuc)1 + (Man)3(GlcNAc)2	2378.92	0.00412736	0.0100204	0	0	0	0	0	0	0	0.00482221	0	0	0.00471591	0	0	0.0016074	0.00503604	0	0	0	0.180134	0.402425	0.18091	0.18091	0.452037
			N-21	(Hex)4 (HexNAc)2 (Fuc)1 + (Man)3(GlcNAc)2	2540.98	0.012025	0.0129379	0.00925423	0	0.0175896	0.0206371	0.0212258	0	0	0.0106202	0	0.0111681	0.0114057	0.0127422	0.00707525	0.00726276	0.00191832	0.0111398	0	0.0062957	0.847733	0.336861	0.995308	0.880891	0.893048
			N-22	(Hex)3 (HexNAc)2 (Fuc)2 + (Man)3(GlcNAc)2	2524.98	0	0	0	0	0	0	0	0	0	0	0	0	0	0	0	0	0	0	0	0	ND	ND	ND	ND	ND
			N-23	(Hex)2 (HexNAc)1 (NeuAc)1[a2,3] + (Man)3(GlcNAc)2	2171.86	0	0	0	0	0	0	0	0	0	0	0	0	0	0	0	0	0	0	0	0	ND	ND	ND	ND	ND
			N-24	(Hex)2 (HexNAc)1 (NeuAc)1[a2,6] + (Man)3(GlcNAc)2	2199.9	0.0326052	0.0350058	0.0340837	0.0156649	0.030783	0.0335363	0.0320485	0.0290069	0.0251905	0.0244145	0.0383828	0.0251624	0.0338982	0.0266614	0.0287486	0.0293199	0.00121102	0.00962223	0.0034363	0.00785762	0.2658	0.375008	0.427524	0.659903	0.72756
			N-25	(Hex)2 (HexNAc)1 (Fuc)1 (NeuAc)1[a2,6] + (Man)3(GlcNAc)2	2345.95	0.0376701	0.0443282	0.040115	0.0249992	0.0584019	0.0796846	0.0564206	0.0443531	0.0355371	0.0383397	0.0653572	0.0452181	0.0407045	0.0543619	0.0454369	0.0496384	0.00336796	0.0275657	0.0104838	0.0140406	0.442313	0.344217	0.632019	0.969534	0.844569
			N-26	(Hex)3 (HexNAc)1 (NeuAc)1[a2,3] + (Man)3(GlcNAc)2	2333.92	0.00989094	0.0152756	0.0155312	0.00766062	0.014044	0.0236241	0.0216998	0	0	0.0158437	0	0.0148831	0.0135659	0.0151096	0.00723326	0.0102423	0.00318519	0.00803488	0	0.00888305	0.772509	0.574798	0.992616	0.718897	0.937107
			N-27	(Hex)3 (HexNAc)1 (NeuAc)1[a2,6] + (Man)3(GlcNAc)2	2361.95	0.131997	0.163696	0.1139	0.0479411	0.0955248	0.113701	0.143733	0.0948206	0.0851335	0.101271	0.131038	0.0887975	0.136531	0.0857225	0.107896	0.107036	0.0252061	0.0339584	0.0314118	0.0217021	0.105916	0.199358	0.139979	0.503559	0.482499
			N-28	(Hex)3 (HexNAc)1 (Fuc)1 (NeuAc)1[a2,3] + (Man)3(GlcNAc)2	2479.97	0	0	0	0	0	0	0	0	0	0	0	0	0	0	0	0	0	0	0	0	ND	ND	ND	ND	ND
			N-29	(Hex)3 (HexNAc)1 (Fuc)1 (NeuAc)1[a2,6] + (Man)3(GlcNAc)2	2508.01	0.0177639	0.023632	0.0202989	0.0202579	0.0420489	0.0594238	0.0236766	0.0184631	0.021187	0.0232268	0	0.0195236	0.0205649	0.0405769	0.0211089	0.0142501	0.00294309	0.0196244	0.00260762	0.0124791	0.155611	0.441693	0.163338	0.999859	0.850219
			N-30	(Hex)4 (HexNAc)1 (NeuAc)1[a2,6] + (Man)3(GlcNAc)2	2524	0.00480481	0	0	0	0	0	0	0	0	0	0	0	0.0016016	0	0	0	0	0	0	0	0.373901	0.373901	0.404437	0.404437	0.404437
			N-31	(Hex)3 (HexNAc)2 (NeuAc)1[a2,6] + (Man)3(GlcNAc)2	2565.03	0.0581407	0.0712114	0.0485762	0.0226775	0.0460776	0.0501959	0.0745238	0.0423758	0.0368792	0.0376165	0.0505014	0.0340823	0.0593094	0.0396503	0.0512596	0.0407334	0.0113628	0.0148424	0.020334	0.00864191	0.142608	0.087276	0.292301	0.836518	0.330271
			N-32	(Hex)3 (HexNAc)2 (Fuc)1 (NeuAc)1[a2,3] + (Man)3(GlcNAc)2	2683.05	0.015046	0.0191424	0.014618	0.0101718	0.0170091	0.0233734	0.0243965	0	0.020204	0.0149675	0.0191261	0.0130349	0.0162688	0.0168514	0.0148668	0.0157095	0.00249779	0.00660226	0.0130446	0.00311266	0.89324	0.820145	0.999352	0.991348	0.999426
			N-33	(Hex)3 (HexNAc)2 (Fuc)1 (NeuAc)1[a2,6] + (Man)3(GlcNAc)2	2711.09	0.66982	0.695411	0.554947	0.305736	0.761487	0.703215	1.06221	0.49103	0.74381	0.509469	0.627566	0.428211	0.640059	0.590146	0.765682	0.521749	0.0748116	0.248024	0.286216	0.100243	0.755354	0.176703	0.979458	0.785113	0.811237
			N-34	(Hex)3 (HexNAc)2 (Fuc)2 (NeuAc)1[a2,3] + (Man)3(GlcNAc)2	2829.11	0	0	0	0	0	0	0	0	0	0	0	0	0	0	0	0	0	0	0	0	ND	ND	ND	ND	ND
			N-35	(Hex)3 (HexNAc)2 (Fuc)2 (NeuAc)1[a2,6] + (Man)3(GlcNAc)2	2857.14	0	0	0	0	0	0	0	0	0	0	0	0	0	0	0	0	0	0	0	0	ND	ND	ND	ND	ND
	Complex		N-12†	(Hex)1 (HexNAc)1 (Fuc)1 + (Man)3(GlcNAc)2	1851.74	0.0113687	0.0113015	0.0222388	0	0.00940026	0	0.0155089	0	0	0.0121214	0	0	0.0149697	0.00313342	0.00516962	0.00404048	0.00629537	0	0	0	0.0692075	0.114668	0.167914	0.27649	0.210435
			N-36	(HexNAc)1 (Fuc)1 + (Man)3(GlcNAc)2	1689.69	0.030418	0.0373282	0.0380649	0.0114309	0.0196083	0.0447628	0.036709	0.0293204	0	0	0.0521011	0.0217437	0.0352704	0.0252673	0.0220098	0.0246149	0.00421838	0.0173716	0.0194158	0.026169	0.387331	0.524601	0.848393	0.722783	0.824976
			N-37	(HexNAc)2 (Fuc)1 + (Man)3(GlcNAc)2	1892.76	0.0228128	0.0274921	0.0344392	0.0111297	0.0213145	0.0376782	0.0276426	0.035206	0.0236263	0.0222773	0.0410629	0.0285872	0.028248	0.0233741	0.0288249	0.0306425	0.00584994	0.0133935	0.00587968	0.00955993	0.594488	0.730116	0.854394	0.999649	0.977169
			N-38	(Hex)1 (HexNAc)2 (Fuc)1 + (Man)3(GlcNAc)2	2054.82	0.00439015	0	0	0	0	0	0	0	0	0	0	0	0.00146338	0	0	0	0	0	0	0	0.373901	0.373901	0.404437	0.404437	0.404437
			N-39	(Hex)2 (HexNAc)2 (Fuc)1 + (Man)3(GlcNAc)2	2216.87	0.00390377	0	0	0	0	0	0	0	0	0	0	0	0.00130126	0	0	0	0	0	0	0	0.373901	0.373901	0.404437	0.404437	0.404437
			N-40	(Hex)1 (HexNAc)1 (NeuAc)1[a2,6] + (Man)3(GlcNAc)2	2037.84	0.00675867	0.00953775	0.0114217	0	0	0	0	0	0	0	0	0	0.00923936	0	0	0	0	0	0	0	0.00241382	0.00241382	2.94884e-05	2.94884e-05	2.94884e-05
			N-41	(Hex)1 (HexNAc)2 (NeuAc)1[a2,6] + (Man)3(GlcNAc)2	2240.92	0	0	0	0	0	0	0	0	0	0	0	0	0	0	0	0	0	0	0	0	ND	ND	ND	ND	ND
			N-42	(Hex)1 (HexNAc)1 (Fuc)1 (NeuAc)1[a2,6]+ (Man)3(GlcNAc)2	2183.9	0.0646051	0.0666709	0.0677355	0.0159584	0.0340607	0.0493128	0.0326563	0.025944	0.0266512	0.0268568	0.0425036	0.0292688	0.0663371	0.0331106	0.0284172	0.0328764	0.00159165	0.0166975	0.00368819	0.00842414	0.0265096	0.00249744	0.00710417	0.00325956	0.00682528
			N-43	(Hex)1 (HexNAc)2 (Fuc)1 (NeuAc)1[a2,6] + (Man)3(GlcNAc)2	2386.98	0.0217345	0.032428	0.0257764	0.00896458	0.0170713	0.0299893	0.0214032	0.0228936	0.0173635	0.0157822	0.0306275	0.0158717	0.0266463	0.0186751	0.0205535	0.0207605	0.00539957	0.0106037	0.00286129	0.00854522	0.310469	0.370251	0.460268	0.643882	0.665215
			N-44	(Hex)2 (HexNAc)2 (NeuAc)1[a2,3] + (Man)3(GlcNAc)2	2374.94	0	0	0	0	0	0	0	0	0	0	0	0	0	0	0	0	0	0	0	0	ND	ND	ND	ND	ND
			N-45	(Hex)2 (HexNAc)2 (NeuAc)1[a2,6] + (Man)3(GlcNAc)2	2402.97	0.0110027	0.0136485	0.0118574	0	0.0101776	0	0.0148595	0	0	0.00778163	0	0.0101692	0.0121695	0.00339254	0.00495316	0.00598361	0.00135025	0	0	0.00531769	0.0652568	0.122552	0.233111	0.361198	0.470919
			N-46	(Hex)2 (HexNAc)2 (NeuAc)2[a2,3/a2,6] + (Man)3(GlcNAc)2	2707.11	0	0	0	0	0	0	0	0	0	0	0	0	0	0	0	0	0	0	0	0	ND	ND	ND	ND	ND
			N-47	(Hex)2 (HexNAc)2 (NeuAc)2[a2,6/a2,6] + (Man)3(GlcNAc)2	2735.14	0.0480755	0.0524124	0.0442707	0.0118404	0.0209091	0.0229045	0.0422525	0.0211344	0.0248657	0.021924	0.030668	0.0229584	0.0482529	0.0185514	0.0294175	0.0251834	0.00407377	0.00589685	0.0112709	0.00477783	0.00199518	0.00312574	0.00232577	0.0289111	0.0102603
			N-48	(Hex)2 (HexNAc)2 (Fuc)1 (NeuAc)1[a2,6] + (Man)3(GlcNAc)2	2549.03	0.0638197	0.075041	0.0545585	0.020755	0.0466148	0.0524702	0.0489606	0.0277401	0.0351126	0.0353519	0.0569847	0.0354601	0.0644731	0.0399467	0.0372711	0.0425989	0.0102568	0.0168763	0.0107737	0.0124586	0.0978644	0.0787069	0.111982	0.0767479	0.162097
			N-49	(Hex)2 (HexNAc)2 (Fuc)1 (NeuAc)2[a2,3/a2,6] + (Man)3(GlcNAc)2	2853.16	0.153353	0.15972	0.117912	0.0418116	0.116196	0.137381	0.149635	0.0843311	0.153383	0.0714648	0.141215	0.0839571	0.143662	0.0984628	0.129116	0.098879	0.0225262	0.0501917	0.0388305	0.0371925	0.227819	0.149016	0.391976	0.936687	0.398549
			N-50	(Hex)2 (HexNAc)2 (Fuc)1 (NeuAc)2[a2,6/a2,6] + (Man)3(GlcNAc)2	2881.2	0.600632	0.490962	0.488903	0.135639	0.395401	0.363967	0.503081	0.211689	0.390236	0.33985	0.418193	0.307251	0.526832	0.298336	0.368335	0.355098	0.0639207	0.141774	0.146926	0.0570212	0.0636526	0.0255241	0.0843041	0.258727	0.210884
			N-51	(Hex)2 (HexNAc)2 (Fuc)1 (NeuAc)1[a2,3] + (Man)3(GlcNAc)2	2521	0	0	0	0	0	0	0	0	0	0	0	0	0	0	0	0	0	0	0	0	ND	ND	ND	ND	ND
			N-52	(Hex)2 (HexNAc)2 (Fuc)1 (NeuAc)2[a2,3/a2,3] + (Man)3(GlcNAc)2	2825.13	0	0	0	0	0	0	0	0	0	0	0	0	0	0	0	0	0	0	0	0	ND	ND	ND	ND	ND
			N-53	(Hex)3 (HexNAc)3 (NeuAc)1[a2,3] + (Man)3(GlcNAc)2	2740.08	0	0	0	0	0	0	0	0	0	0	0	0	0	0	0	0	0	0	0	0	ND	ND	ND	ND	ND
			N-54	(Hex)3 (HexNAc)3 (NeuAc)3[a2,3/a2,3/a2,6] + (Man)3(GlcNAc)2	3376.37	0.0224957	0.0224742	0	0	0	0	0	0	0.0271863	0	0.0284034	0	0.01499	0	0.0090621	0.00946781	0.0129817	0	0	0	0.116117	0.671186	0.409537	0.899487	0.91584
			N-55	(Hex)3 (HexNAc)3 (NeuAc)3[a2,3/a2,6/a2,6] + (Man)3(GlcNAc)2	3404.4	0	0	0.0184358	0.00692986	0	0	0.0223431	0.0129328	0	0	0.0239496	0	0.00614528	0.00230995	0.0117586	0.00798318	0	0	0.0112177	0	0.590446	0.864117	0.943105	0.852841	0.992762
			N-56	(Hex)2 (HexNAc)2 (Fuc)2 (NeuAc)1[a2,6] + (Man)3(GlcNAc)2	2695.09	0	0	0	0	0	0	0	0	0	0	0	0	0	0	0	0	0	0	0	0	ND	ND	ND	ND	ND
			*; Color table of graph legend in Figure 7D. †; N-12 was calculated as complex in this study. ND; Not determined																							p < 0.05
