# Supplementary material for: Tolerable glycometabolic stress boosts cancer cell resilience through altered N-glycosylation and Notch signaling activation
Source: Cell Death Dis. 2024 Jan 15;15(1):53. doi: 10.1038/s41419-024-06432-z (PMC10789756; doi:10.1038/s41419-024-06432-z)
Supplement: Supplementary file 6 — Supplementary Table S5 [file 41419_2024_6432_MOESM6_ESM.xlsx]

## Sheet: Supplementary Table S5
	Supplementary Table S5
	Expression level of N-glycan synthesis related genes
		Average			SD			Dunnett's test p-value
	Symbol	UT	TM	2-DG	UT	TM	2-DG	UT vs TM	UT vs DG
	Alg1	49.6719	40.1315	42.9486	3.59804	3.8139	5.63194	0.0675659	0.188742
	Alg2	16.4762	21.7112	20.4089	0.339076	1.61239	1.02966	0.00223889	0.00915057
	Alg3	11.8973	14.4751	13.1156	1.06045	2.4717	3.27415	0.386389	0.775802
	Alg5	53.3025	46.801	51.7308	3.6093	3.70703	3.28007	0.111342	0.814678
	Alg6	10.7182	9.3666	8.80013	4.08033	2.92812	2.0422	0.823556	0.6893
	Dpagt1(Alg7)	33.3091	41.0309	37.46	1.96713	2.04194	3.13928	0.0146427	0.139523
	Alg8	21.6516	13.9953	10.1556	5.14424	3.65547	1.96485	0.0847753	0.018095
	Alg9	22.8736	20.2356	21.2177	2.33147	1.40767	3.64815	0.415654	0.676188
	Alg10b	46.0602	29.4071	29.318	1.40757	1.30798	1.89549	2.23766e-05	2.16934e-05
	Alg11	8.04999	6.99869	9.23219	2.68995	0.590834	1.42521	0.708744	0.653204
	Alg12	15.6679	18.673	15.1273	2.19096	3.12462	2.11401	0.313244	0.951196
	Alg13	12.3903	8.82375	8.15937	3.53557	4.38984	1.02312	0.372569	0.274075
	Alg14	14.4142	12.2991	11.67	3.67075	2.47253	0.86587	0.541265	0.386233
	B3gnt8	0.191011	0.662232	0.569122	0.0795214	0.46911	0.42635	0.274795	0.402926
	B4galnt2	0.377141	0.215858	0.281467	0.291631	0.131048	0.24959	0.631779	0.839666
	B4galt1	157.337	157.538	160.433	8.08967	18.1037	12.6493	0.999759	0.945233
	B4galt2	0.327791	0.270885	0.285882	0.146389	0.180851	0.223203	0.904843	0.946519
	B4galt3	62.2785	71.1313	64.355	7.2677	13.9026	4.72732	0.457779	0.94905
	B4galt7	39.8492	27.2623	30.6231	5.52308	3.01385	3.28374	0.016626	0.0572495
	Chst8	0	0	0	0	0	0	ND	ND
	Chst9	0	0	0	0	0	0	ND	ND
	Dad1	101.105	142.373	152.963	17.615	28.2795	16.3636	0.0965959	0.0439562
	Ddost	123.851	122.952	110.68	12.0748	13.108	6.30278	0.992569	0.306698
	Derl3	0.195347	0.97664	0.172397	0.26684	0.453396	0.18591	0.0435859	0.994429
	Dhdds	16.3652	17.0899	17.7964	0.59246	0.171071	1.48201	0.563029	0.179536
	Dolpp1	13.1701	16.4571	18.6694	1.00892	0.339332	2.47541	0.0714183	0.0088055
	Dpm1	66.4134	68.0986	61.4378	13.921	1.99738	11.0221	0.971258	0.787318
	Dpm2	62.6465	57.049	55.193	9.29851	5.12099	3.64408	0.505489	0.334412
	Dpm3	137.75	172.428	171.208	31.6403	22.2872	37.0228	0.349291	0.370543
	Entpd5	6.7753	8.6165	7.39626	0.286227	1.03797	1.45685	0.126374	0.703797
	Ext2	91.9289	91.0352	93.8513	2.78525	4.74037	0.820459	0.919994	0.699805
	Fut4	0.00798967	0.0302493	0.00693767	0.0138385	0.0523934	0.0120164	0.627363	0.998813
	Fut8	20.1656	22.418	22.3306	3.44665	1.52674	0.0256788	0.397216	0.421039
	Fut9	2.17017	4.28834	5.79197	0.694791	0.238648	0.33204	0.00254812	0.000138467
	Fut10	3.82497	4.88785	4.63956	0.49894	2.08134	0.802676	0.546228	0.68591
	Gfpt1	33.3847	43.839	48.6434	7.27312	3.32745	6.04341	0.117279	0.0315204
	Gfpt2	0.257617	0.315308	0.268085	0.0570388	0.0666073	0.234295	0.845871	0.994235
	Gorasp1	15.4692	13.7825	18.7737	2.4946	0.664952	6.07488	0.815955	0.503244
	Krtcap2	134.168	129.356	87.9444	12.2345	26.4367	2.81442	0.916573	0.0271478
	Magt1	31.8076	31.3376	25.2909	3.8607	6.6654	3.62078	0.989994	0.25458
	Mgat1	66.0789	72.1402	72.4206	10.4437	2.72249	8.45403	0.574709	0.549188
	Mgat2	50.4043	78.7149	75.2305	1.57518	5.21672	5.04838	0.000348189	0.000715533
	Mgat3	0.0615663	0.250801	0.368079	0.0736831	0.147692	0.176475	0.242659	0.0624212
	Mgat4a	11.3646	19.7338	20.1055	3.0184	4.9308	2.63313	0.0545749	0.0465422
	Mgat4b	164.508	128.997	128.074	9.93543	4.21668	8.19894	0.00258555	0.00226644
	Mgat4c	0.277074	0.389529	0.517033	0.257423	0.275198	0.0535745	0.765601	0.365085
	Mgat4d	0	0	0	0	0	0	ND	ND
	Mgat4e	0	0.0607067	0	0	0.105147	0	0.417855	1
	Mgat4f	0.024024	0	0.0257303	0.0416108	0	0.0445662	0.636491	0.997415
	Mgat5	21.6791	20.4607	21.5635	1.20044	1.86963	1.72266	0.585794	0.994429
	Mgat5b	0	0	0	0	0	0	ND	ND
	Mlec	95.6219	114.742	127.033	10.556	3.37238	2.61374	0.0210279	0.00198127
	Mogs	28.1474	40.1793	37.416	1.84329	7.24465	4.36041	0.0447703	0.108344
	Nus1	69.22	69.9919	69.7716	2.34251	5.29034	1.70117	0.948067	0.972926
	Ost4	133.235	168.196	197.467	15.556	23.1717	5.77198	0.0700695	0.00548341
	Ostc	131.79	156.171	150.006	11.0015	18.7702	10.8042	0.130977	0.265752
	Pate6	0	0	0	0	0	0	ND	ND
	Pgm3	7.46396	7.29061	6.77432	1.33697	1.01882	0.515187	0.968653	0.638774
	Pmm1	122.143	145.876	144.185	8.41732	16.9389	17.4602	0.164874	0.198183
	Pmm2	73.524	60.4348	55.606	5.27358	10.8636	7.25344	0.161566	0.0618305
	Rft1	10.9184	9.14811	8.34966	2.15954	0.48803	1.07811	0.289022	0.117189
	Rpn1	139.72	152.853	134.28	12.3668	24.6626	7.5861	0.553624	0.890933
	Rpn2	218.022	209.682	201.217	5.53127	20.4929	6.52793	0.660659	0.260857
	Serpina1a	0	0.158391	0.222687	0	0.274342	0.112023	0.464265	0.264615
	Serpina1b	0	0.588226	0.18921	0	0.421312	0.111985	0.0500254	0.584949
	Slc39a8	0.721046	2.25925	2.18215	0.194595	0.317866	0.305106	0.000914446	0.00120355
	Srd5a3	27.8741	26.4594	28.595	5.11827	7.05745	6.42441	0.946003	0.985512
	St3gal3	18.2589	16.4759	21.1004	1.57286	5.34863	2.63567	0.773716	0.551409
	St3gal4	26.7994	20.0276	17.5336	3.53681	2.69154	1.62859	0.0401701	0.0106822
	St3gal6	3.30028	1.03313	1.8581	1.23758	0.330148	0.444574	0.0214128	0.11059
	St6gal1	37.4107	41.4501	49.0117	3.60313	7.08261	2.69704	0.526243	0.0457291
	St6gal2	0	0	0	0	0	0	ND	ND
	St8sia2	0	0	0	0	0	0	ND	ND
	St8sia3	0	0.0212883	0.010239	0	0.0237382	0.00912499	0.209055	0.625311
	St8sia4	0.405074	2.44036	2.17933	0.0578207	0.288963	0.502865	0.000563535	0.00118143
	Stt3a	190.379	174.253	189.63	22.3668	38.3185	34.9982	0.778544	0.999419
	Stt3b	84.8771	84.9162	78.5511	5.71264	6.61251	1.74584	0.999936	0.296083
	Tmem165	66.6912	83.6443	79.0459	3.39506	2.83069	4.63069	0.00244713	0.0113996
	Tmem258	154.78	224.597	215.99	32.4511	37.9677	30.1941	0.0762657	0.115341
	Tusc3	79.3471	65.5254	58.8471	0.682024	6.58098	4.19579	0.0170108	0.00260208
	Ube2j1	44.113	33.9542	34.5606	3.25678	4.74342	0.919881	0.0179094	0.0232728
	Uggt1	64.4198	54.6084	48.1522	4.33098	7.78279	2.13752	0.10829	0.0165227
	Uggt2	2.02754	1.33948	1.41728	0.608679	0.237429	0.61512	0.253803	0.320607
	ND; Not determined		Higher than UT					p < 0.05
			Lower than UT
